# Supplementary material for: Molecular epidemiological characteristics of SARS-CoV-2 in imported cases from 2021 to 2022 in Zhejiang Province, China
Source: Front Public Health. 2023 Jun 22;11:1189969. doi: 10.3389/fpubh.2023.1189969 (PMC10323361; doi:10.3389/fpubh.2023.1189969)
Supplement: SUPPLEMENTARY TABLE 1 — Clinical characteristics of 146 imported cases. [file Table_1.XLSX]

## Sheet: Sheet1
Seqname	Gender	Age	Collection date	Imported from	Clinical characteristics	Lineages
hCov19_China_ZJ_IC_0718_11_2021_001	Male	27	2021-07-18	Indonesia	Mildly symptomatic	B.1.466.2
hCov19_China_ZJ_IC_0718_01_2021_002	Female	21	2021-07-18	England	Mildly symptomatic	AY.6
hCov19_China_ZJ_IC_0718_14_2021_003	Male	50	2021-07-18	Jordan	Asymptomatic	B.1.1.318
hCov19_China_ZJ_IC_0718_16_2021_004	Female	51	2021-07-18	Indonesia	Mildly symptomatic	AY.23
hCov19_China_ZJ_IC_0718_02_2021_005	Male	27	2021-07-18	Chad	Mildly symptomatic	B.1.620
hCov19_China_ZJ_IC_0718_03_2021_006	Male	23	2021-07-18	Egypt	Mildly symptomatic	B.1.620
hCov19_China_ZJ_IC_0718_04_2021_007	Male	22	2021-07-18	Indonesia	Mildly symptomatic	AY.23
hCov19_China_ZJ_IC_0813_11_2021_008	Male	25	2021-08-13	Spain	Mildly symptomatic	AY.43
hCov19_China_ZJ_IC_0813_03_2021_009	Male	45	2021-08-13	Sudan	Mildly symptomatic	B.1.617.2
hCov19_China_ZJ_IC_0823_04_2021_010	Male	38	2021-08-23	Montenegro	Mildly symptomatic	B.1.617.2
hCov19_China_ZJ_IC_0826_10_2021_011	Male	51	2021-08-26	Philippines	Mildly symptomatic	AY.23
hCov19_China_ZJ_IC_0826_11_2021_012	Male	51	2021-08-26	Philippines	Mildly symptomatic	AY.23
hCov19_China_ZJ_IC_0826_12_2021_013	Male	55	2021-08-26	Philippines	Mildly symptomatic	AY.23
hCov19_China_ZJ_IC_0826_13_2021_014	Male	34	2021-08-26	Unknown	Asymptomatic	AY.122
hCov19_China_ZJ_IC_0826_14_2021_015	Male	39	2021-08-26	Philippines	Mildly symptomatic	AY.23
hCov19_China_ZJ_IC_0826_15_2021_016	Male	26	2021-08-26	Egypt	Asymptomatic	AY.125
hCov19_China_ZJ_IC_0826_16_2021_017	Male	24	2021-08-26	America	Asymptomatic	AY.36
hCov19_China_ZJ_IC_0826_07_2021_018	Male	33	2021-08-26	Philippines	Mildly symptomatic	AY.23
hCov19_China_ZJ_IC_0826_08_2021_019	Male	55	2021-08-26	Philippines	Mildly symptomatic	AY.23
hCov19_China_ZJ_IC_0826_09_2021_020	Male	34	2021-08-26	Unknown	Asymptomatic	AY.122
hCov19_China_ZJ_IC_0916_22_2021_021	Male	52	2021-09-16	Morocco	Mildly symptomatic	AY.51
hCov19_China_ZJ_IC_0916_23_2021_022	Male	45	2021-09-16	Cameroon	Mildly symptomatic	AY.51
hCov19_China_ZJ_IC_0916_24_2021_023	Female	51	2021-09-16	Spain	Asymptomatic	AY.125
hCov19_China_ZJ_IC_0916_25_2021_024	Male	24	2021-09-16	Japan	Mildly symptomatic	AY.29
hCov19_China_ZJ_IC_0916_26_2021_025	Female	25	2021-09-16	Rwanda	Asymptomatic	B.1.617.2
hCov19_China_ZJ_IC_0916_28_2021_026	Male	40	2021-09-16	Morocco	Mildly symptomatic	AY.127
hCov19_China_ZJ_IC_0916_29_2021_027	Female	36	2021-09-16	Cameroon	Mildly symptomatic	AY.4
hCov19_China_ZJ_IC_0916_35_2021_028	Male	45	2021-09-16	Philippines	Mildly symptomatic	B.1.617.2
hCov19_China_ZJ_IC_0916_36_2021_029	Male	38	2021-09-16	Philippines	Mildly symptomatic	AY.23
hCov19_China_ZJ_IC_0916_37_2021_030	Male	23	2021-09-16	England	Asymptomatic	AY.4.2
hCov19_China_ZJ_IC_0916_39_2021_031	Male	66	2021-09-16	America	Asymptomatic	AY.4
hCov19_China_ZJ_IC_0916_41_2021_032	Male	58	2021-09-16	Indonesia	Severe symptomatic	A
hCov19_China_ZJ_IC_1011_01_2021_033	Male	30	2021-10-11	Spain	Mildly symptomatic	AY.43
hCov19_China_ZJ_IC_1011_02_2021_034	Male	22	2021-10-11	Japan	Mildly symptomatic	AY.29
hCov19_China_ZJ_IC_1117_35_2021_035	Male	37	2021-11-17	Germany	Mildly symptomatic	AY.122
hCov19_China_ZJ_IC_1117_37_2021_036	Male	37	2021-11-17	Morocco	Mildly symptomatic	AY.127
hCov19_China_ZJ_IC_1117_41_2021_037	Male	23	2021-11-17	Cameroon	Mildly symptomatic	AY.33
hCov19_China_ZJ_IC_1219_12_2021_038	Male	51	2021-12-19	Uganda	Asymptomatic	AY.4
hCov19_China_ZJ_IC_1219_16_2021_039	Male	50	2021-12-19	Congo	Mildly symptomatic	AY.4
hCov19_China_ZJ_IC_1221_02_2021_040	Male	37	2021-12-21	Uganda	Asymptomatic	BA.1.15
hCov19_China_ZJ_IC_1221_03_2021_041	Male	30	2021-12-21	Tanzania	Asymptomatic	BA.1.1
hCov19_China_ZJ_IC_1221_04_2021_042	Male	24	2021-12-21	Tanzania	Asymptomatic	BA.1.1
hCov19_China_ZJ_IC_1221_06_2021_043	Female	56	2021-12-21	Spain	Mildly symptomatic	BA.1.17
hCov19_China_ZJ_IC_0105_11_2022_044	Male	48	2022-01-05	Tanzania	Asymptomatic	BA.1.1
hCov19_China_ZJ_IC_0105_13_2022_045	Male	40	2022-01-05	Tanzania	Mildly symptomatic	BA.1.15
hCov19_China_ZJ_IC_0105_14_2022_046	Male	26	2022-01-05	Australia	Asymptomatic	BA.1.17
hCov19_China_ZJ_IC_0105_16_2022_047	Female	27	2022-01-05	South Korea	Asymptomatic	BA.1.1
hCov19_China_ZJ_IC_0105_17_2022_048	Female	58	2022-01-05	Spain	Mildly symptomatic	BA.1.17
hCov19_China_ZJ_IC_0109_16_2022_049	Male	26	2022-01-09	Germany	Asymptomatic	BA.1.1
hCov19_China_ZJ_IC_0109_08_2022_050	Male	40	2022-01-09	Australia	Asymptomatic	BA.1.17
hCov19_China_ZJ_IC_0109_09_2022_051	Male	27	2022-01-09	Spain	Asymptomatic	BA.1.17
hCov19_China_ZJ_IC_0114_01_2022_052	Male	7	2022-01-14	Australia	Mildly symptomatic	BA.1.17
hCov19_China_ZJ_IC_0114_12_2022_053	Male	35	2022-01-14	Spain	Mildly symptomatic	BA.1.17
hCov19_China_ZJ_IC_0114_13_2022_054	Female	31	2022-01-14	Peru	Mildly symptomatic	BA.1.1
hCov19_China_ZJ_IC_0114_14_2022_055	Female	34	2022-01-14	Mexico	Mildly symptomatic	BA.1.1
hCov19_China_ZJ_IC_0114_02_2022_056	Female	29	2022-01-14	Australia	Mildly symptomatic	BA.1.17
hCov19_China_ZJ_IC_0114_03_2022_057	Male	59	2022-01-14	Russian	Asymptomatic	BA.1.1
hCov19_China_ZJ_IC_0114_04_2022_058	Male	69	2022-01-14	Australia	Mildly symptomatic	BA.1.17
hCov19_China_ZJ_IC_0114_06_2022_059	Male	37	2022-01-14	Mexico	Mildly symptomatic	BA.1.1
hCov19_China_ZJ_IC_0125_11_2022_060	Male	36	2022-01-25	Iraq	Mildly symptomatic	BA.1.1
hCov19_China_ZJ_IC_0125_13_2022_061	Male	43	2022-01-25	Ecuador	Mildly symptomatic	BA.1.1
hCov19_China_ZJ_IC_0125_14_2022_062	Male	23	2022-01-25	Ecuador	Mildly symptomatic	BA.1
hCov19_China_ZJ_IC_0125_15_2022_063	Male	47	2022-01-25	Ecuador	Mildly symptomatic	BA.1.1
hCov19_China_ZJ_IC_0125_17_2022_064	Male	27	2022-01-25	Algeria	Mildly symptomatic	BA.1.1
hCov19_China_ZJ_IC_0125_18_2022_065	Female	26	2022-01-25	Japan	Mildly symptomatic	BA.1.1
hCov19_China_ZJ_IC_0125_06_2022_066	Male	27	2022-01-25	Spain	Mildly symptomatic	AY.4
hCov19_China_ZJ_IC_0125_08_2022_067	Female	60	2022-01-25	Japan	Asymptomatic	BA.1.1.2
hCov19_China_ZJ_IC_0208_29_2022_068	Male	36	2022-02-08	Iraq	Mildly symptomatic	BA.2
hCov19_China_ZJ_IC_0208_43_2022_069	Male	58	2022-02-08	Iraq	Mildly symptomatic	BA.1.1
hCov19_China_ZJ_IC_0214_18_2022_070	Female	56	2022-02-14	Unknown	Mildly symptomatic	BA.1.1
hCov19_China_ZJ_IC_0214_19_2022_071	Female	22	2022-02-14	South Korea	Asymptomatic	BA.1.1
hCov19_China_ZJ_IC_0214_20_2022_072	Female	25	2022-02-14	Japan	Mildly symptomatic	BA.1.1.2
hCov19_China_ZJ_IC_0214_21_2022_073	Male	50	2022-02-14	Japan	Mildly symptomatic	BA.1.1
hCov19_China_ZJ_IC_0214_24_2022_074	Male	21	2022-02-14	Japan	Mildly symptomatic	BA.1.1.2
hCov19_China_ZJ_IC_0214_26_2022_075	Male	42	2022-02-14	South Korea	Mildly symptomatic	BA.1.1
hCov19_China_ZJ_IC_0219_01_2022_076	Female	40	2022-02-19	Unknown	Mildly symptomatic	AY.122
hCov19_China_ZJ_IC_0219_03_2022_077	Male	35	2022-02-19	Panama	Mildly symptomatic	BA.1.1
hCov19_China_ZJ_IC_0219_05_2022_078	Female	20	2022-02-19	South Korea	Mildly symptomatic	BA.1.1
hCov19_China_ZJ_IC_0219_07_2022_079	Male	30	2022-02-19	Mexico	Mildly symptomatic	BA.2
hCov19_China_ZJ_IC_0322_10_2022_080	Male	31	2022-03-22	Ukraine	Mildly symptomatic	BA.2.9
hCov19_China_ZJ_IC_0322_11_2022_081	Male	20	2022-03-22	Ukraine	Mildly symptomatic	BA.2
hCov19_China_ZJ_IC_0322_09_2022_082	Male	22	2022-03-22	Ukraine	Mildly symptomatic	BA.2
hCov19_China_ZJ_IC_0509_03_2022_083	Male	42	2022-05-09	Nigeria	Asymptomatic	BA.2
hCov19_China_ZJ_IC_0512_10_2022_084	Male	55	2022-05-12	Canada	Mildly symptomatic	BA.2.65
hCov19_China_ZJ_IC_0512_11_2022_085	Female	18	2022-05-12	Canada	Asymptomatic	BA.2
hCov19_China_ZJ_IC_0512_12_2022_086	Male	30	2022-05-12	Brazil	Asymptomatic	BA.2.9
hCov19_China_ZJ_IC_0512_09_2022_087	Male	19	2022-05-12	Canada	Asymptomatic	BA.2.3
hCov19_China_ZJ_IC_0519_02_2022_088	Male	36	2022-05-19	Finland	Asymptomatic	BA.2
hCov19_China_ZJ_IC_0519_04_2022_089	Female	21	2022-05-19	Canada	Asymptomatic	BA.2.12.1
hCov19_China_ZJ_IC_0621_01_2022_090	Male	31	2022-06-21	Panama	Mildly symptomatic	BA.5.2.1
hCov19_China_ZJ_IC_0621_02_2022_091	Female	22	2022-06-21	England	Mildly symptomatic	BA.5.2.1
hCov19_China_ZJ_IC_0621_03_2022_092	Male	36	2022-06-21	Panama	Mildly symptomatic	BA.2
hCov19_China_ZJ_IC_0621_04_2022_093	Male	39	2022-06-21	Brazil	Asymptomatic	BA.5.2.1
hCov19_China_ZJ_IC_0621_05_2022_094	Male	51	2022-06-21	Guyana	Asymptomatic	BA.5.3
hCov19_China_ZJ_IC_0701_03_2022_095	Male	58	2022-07-01	Switzerland	Asymptomatic	BA.5.2.1
hCov19_China_ZJ_IC_0701_05_2022_096	Female	18	2022-07-01	Unknown	Asymptomatic	BA.5.1
hCov19_China_ZJ_IC_0708_01_2022_097	Male	32	2022-07-08	Panama	Mildly symptomatic	BA.2
hCov19_China_ZJ_IC_0708_10_2022_098	Female	17	2022-07-08	England	Mildly symptomatic	BF.1
hCov19_China_ZJ_IC_0708_11_2022_099	Male	31	2022-07-08	Netherlands	Mildly symptomatic	BA.5.1.30
hCov19_China_ZJ_IC_0708_12_2022_100	Male	20	2022-07-08	Canada	Asymptomatic	BA.2.12.1
hCov19_China_ZJ_IC_0708_13_2022_101	Male	40	2022-07-08	England	Asymptomatic	BA.2.31.1
hCov19_China_ZJ_IC_0708_14_2022_102	Male	41	2022-07-08	Mexico	Asymptomatic	BA.4.1
hCov19_China_ZJ_IC_0708_17_2022_103	Male	73	2022-07-08	Mexico	Asymptomatic	BA.2.74
hCov19_China_ZJ_IC_0708_18_2022_104	Female	21	2022-07-08	England	Asymptomatic	BA.5.2
hCov19_China_ZJ_IC_0708_19_2022_105	Male	37	2022-07-08	Mexico	Mildly symptomatic	BA.2.74
hCov19_China_ZJ_IC_0708_02_2022_106	Male	45	2022-07-08	Brazil	Asymptomatic	BA.5.2.1
hCov19_China_ZJ_IC_0708_21_2022_107	Female	23	2022-07-08	England	Asymptomatic	BA.2.18
hCov19_China_ZJ_IC_0708_22_2022_108	Male	19	2022-07-08	England	Asymptomatic	BA.2.12.1
hCov19_China_ZJ_IC_0708_23_2022_109	Male	35	2022-07-08	Mexico	Asymptomatic	BE.1.1
hCov19_China_ZJ_IC_0708_24_2022_110	Female	31	2022-07-08	Hungary	Asymptomatic	BA.4.1
hCov19_China_ZJ_IC_0708_25_2022_111	Male	31	2022-07-08	Cambodia	Mildly symptomatic	BE.4
hCov19_China_ZJ_IC_0708_26_2022_112	Male	36	2022-07-08	Cambodia	Mildly symptomatic	BE.4
hCov19_China_ZJ_IC_0708_03_2022_113	Male	47	2022-07-08	Guyana	Mildly symptomatic	BA.5.6
hCov19_China_ZJ_IC_0708_04_2022_114	Male	48	2022-07-08	Ghana	Mildly symptomatic	BA.2
hCov19_China_ZJ_IC_0708_05_2022_115	Male	29	2022-07-08	Argentina	Asymptomatic	BA.5.6
hCov19_China_ZJ_IC_0708_06_2022_116	Female	20	2022-07-08	England	Asymptomatic	BF.10
hCov19_China_ZJ_IC_0708_07_2022_117	Female	34	2022-07-08	Serbia	Mildly symptomatic	BA.5.2.1
hCov19_China_ZJ_IC_0708_08_2022_118	Female	59	2022-07-08	England	Asymptomatic	BA.5.1.21
hCov19_China_ZJ_IC_0708_09_2022_119	Male	47	2022-07-08	Mexico	Asymptomatic	XZ
hCov19_China_ZJ_IC_0811_14_2022_120	Male	41	2022-08-11	Japan	Asymptomatic	BA.5.2
hCov19_China_ZJ_IC_0811_16_2022_121	Male	21	2022-08-11	Unknown	Asymptomatic	BA.5.2.20
hCov19_China_ZJ_IC_0811_17_2022_122	Male	57	2022-08-11	Japan	Asymptomatic	BA.5.1
hCov19_China_ZJ_IC_0920_01_2022_123	Female	46	2022-09-20	Ecuador	Asymptomatic	BA.1.1
hCov19_China_ZJ_IC_0920_10_2022_124	Female	49	2022-09-20	United Arab Emirates	Asymptomatic	BA.5.2.1
hCov19_China_ZJ_IC_0920_11_2022_125	Female	50	2022-09-20	United Arab Emirates	Asymptomatic	BA.5.2.1
hCov19_China_ZJ_IC_0920_12_2022_126	Male	26	2022-09-20	England	Asymptomatic	BA.5.2.20
hCov19_China_ZJ_IC_0920_13_2022_127	Female	60	2022-09-20	Costa rica	Asymptomatic	BA.5.2.9
hCov19_China_ZJ_IC_0920_14_2022_128	Male	46	2022-09-20	Japan	Asymptomatic	BA.5.2
hCov19_China_ZJ_IC_0920_15_2022_129	Male	52	2022-09-20	Japan	Asymptomatic	BA.5.2
hCov19_China_ZJ_IC_0920_16_2022_130	Male	37	2022-09-20	Rwanda	Asymptomatic	BA.5.2
hCov19_China_ZJ_IC_0920_17_2022_131	Female	57	2022-09-20	China Hong Kong	Mildly symptomatic	BA.2.2
hCov19_China_ZJ_IC_0920_18_2022_132	Male	22	2022-09-20	Unknown	Asymptomatic	BA.5.2.20
hCov19_China_ZJ_IC_0920_02_2022_133	Male	58	2022-09-20	Peru	Asymptomatic	BA.2.12.1
hCov19_China_ZJ_IC_0920_03_2022_134	Male	40	2022-09-20	Finland	Asymptomatic	BA.2
hCov19_China_ZJ_IC_0920_04_2022_135	Male	21	2022-09-20	Canada	Asymptomatic	BA.2.12.1
hCov19_China_ZJ_IC_0920_05_2022_136	Male	29	2022-09-20	Finland	Asymptomatic	BA.4.3
hCov19_China_ZJ_IC_0920_06_2022_137	Female	23	2022-09-20	England	Asymptomatic	BA.5.1
hCov19_China_ZJ_IC_0920_07_2022_138	Male	50	2022-09-20	Peru	Asymptomatic	BA.4.6.5
hCov19_China_ZJ_IC_0920_08_2022_139	Female	22	2022-09-20	England	Asymptomatic	BA.5.1
hCov19_China_ZJ_IC_0920_09_2022_140	Male	51	2022-09-20	Unknown	Mildly symptomatic	BA.2.2.1
hCov19_China_ZJ_IC_0926_01_2022_141	Male	47	2022-09-26	France	Mildly symptomatic	BE.1.1.2
hCov19_China_ZJ_IC_0926_02_2022_142	Male	47	2022-09-26	France	Mildly symptomatic	BE.1.1.2
hCov19_China_ZJ_IC_0930_01_2022_143	Male	47	2022-09-30	France	Mildly symptomatic	BA.5.1.12
hCov19_China_ZJ_IC_0930_02_2022_144	Male	53	2022-09-30	France	Mildly symptomatic	BA.5.2
hCov19_China_ZJ_IC_1103_01_2022_145	Male	51	2022-11-03	Italy	Asymptomatic	BQ.1.12
hCov19_China_ZJ_IC_1120_01_2022_146	Male	56	2022-11-20	Italy	Mildly symptomatic	BA.4.6
Defintion
(1) Asymptomatic: Patients who do not exhibit any relevant clinical symptoms, but who test positive for COVID-19 in respiratory tract or other specimens, or show serum-specific immunoglobulin M (IGM) antibody.
(2) Mildly symptomatic: Patients who exhibit mild clinical symptoms, but who do not show any evidence of pneumonia on imaging.
(3) Medium symptomatic: Patients who exhibit fever, respiratory symptoms, and imaging evidence of pneumonia.
(4) Severe symptomatic: Adults who meet any of the following criteria: (a) Shortness of breath, RR (respiratory rate) ≥ 30 times/min; (b) Resting oxygen saturation ≤93% when inhaling air; (c) Partial pressure of oxygen in arterial blood (PaO2)/inhaled oxygen concentration (FiO2) ≤300mmHg; or (d) Progressive aggravation of clinical symptoms, with lung imaging showing that the lesion has progressed…
(5) Critical symptomatic: Patients who exhibit respiratory failure requiring mechanical ventilation, shock, or other organ failures requiring ICU monitoring and treatment.
